# Supplementary material for: ﻿Two new species of the millipede genus Glyphiulus Gervais, 1847 (Diplopoda, Spirostreptida, Cambalopsidae) from caves in northern Thailand
Source: Zookeys. 2021 Aug 20;1056:173–89. doi: 10.3897/zookeys.1056.71395 (PMC8397691; doi:10.3897/zookeys.1056.71395)
Supplement: XML Treatment for Glyphiulus longus [file zookeys.1056.71395-treatment1.xml]

<!DOCTYPE tp:taxon-treatment
  PUBLIC "-//TaxonX//DTD Taxonomic Treatment Publishing DTD v0 20100105//EN" "tax-treatment-NSO.dtd">
<tp:taxon-treatment xmlns:tp="http://www.plazi.org/taxpub"><tp:treatment-meta><kwd-group><label>Taxon classification</label><kwd><named-content xmlns:xlink="http://www.w3.org/1999/xlink" content-type="kingdom">Animalia</named-content></kwd><kwd><named-content xmlns:xlink="http://www.w3.org/1999/xlink" content-type="order">Diplopoda</named-content></kwd><kwd><named-content xmlns:xlink="http://www.w3.org/1999/xlink" content-type="family">Cambalopsidae</named-content></kwd></kwd-group><mixed-citation publication-type="journal"><person-group><name><surname>Likhitrakarn</surname><given-names>Natdanai</given-names></name><name><surname>Golovatch</surname><given-names>Sergei I.</given-names></name><name><surname>Jantarit</surname><given-names>Sopark</given-names></name></person-group><article-title>﻿Two new species of the millipede genus <italic><tp:taxon-name><tp:taxon-name-part taxon-name-part-type="genus" reg="Glyphiulus">Glyphiulus</tp:taxon-name-part></tp:taxon-name></italic> Gervais, 1847 (<tp:taxon-name><tp:taxon-name-part taxon-name-part-type="class">Diplopoda</tp:taxon-name-part></tp:taxon-name>, <tp:taxon-name><tp:taxon-name-part taxon-name-part-type="order">Spirostreptida</tp:taxon-name-part></tp:taxon-name>, <tp:taxon-name><tp:taxon-name-part taxon-name-part-type="family">Cambalopsidae</tp:taxon-name-part></tp:taxon-name>) from caves in northern Thailand</article-title><source>Zookeys</source><day>20</day><month>8</month><year>2021</year><volume>1056</volume><fpage>173</fpage><lpage>189</lpage><pub-id pub-id-type="doi">10.3897/zookeys.1056.71395</pub-id></mixed-citation></tp:treatment-meta><tp:nomenclature><label>﻿</label><tp:taxon-name>
              <object-id xmlns:xlink="http://www.w3.org/1999/xlink" content-type="arpha" xlink:type="simple">C144C46A-E043-5268-BFD9-F9DB94F8D9DA</object-id>
              <tp:taxon-name-part taxon-name-part-type="genus" reg="Glyphiulus">Glyphiulus</tp:taxon-name-part>
              <tp:taxon-name-part taxon-name-part-type="species" reg="longus">longus</tp:taxon-name-part>
              <object-id xmlns:xlink="http://www.w3.org/1999/xlink" content-type="zoobank" xlink:type="simple">http://zoobank.org/B99F5675-C67F-4AA8-A777-6D987C2A975C</object-id>
            </tp:taxon-name><tp:taxon-status xmlns:xlink="http://www.w3.org/1999/xlink" xlink:type="simple">sp. nov.</tp:taxon-status><xref ref-type="fig" rid="F1">Figs 1</xref><xref ref-type="fig" rid="F2">, 2</xref></tp:nomenclature><tp:treatment-sec sec-type="type material" id="SECID0EBOAC"><title>Type material.</title><p><bold><italic>Holotype</italic></bold> ♂: Thailand, Nan Province, Pon, Thung Chang District, Tham Nam Lod, <named-content xmlns:xlink="http://www.w3.org/1999/xlink" content-type="dwc:verbatimCoordinates" xlink:type="simple"><named-content content-type="geo-json" specific-use="{&#34;type&#34;:&#34;Point&#34;,&#34;coordinates&#34;:[101.070833,19.420278]}" id="NCID0EPOAC" xlink:type="simple">19°25'13"N, 101°04'15"E</named-content></named-content>, ca 1420 m a.s.l., 30.05.2018, S. Jantarit leg.; <named-content xmlns:xlink="http://www.w3.org/1999/xlink" content-type="dwc:institutional_code" xlink:type="simple">CUMZ</named-content>-CAM171. <bold><italic>Paratypes</italic></bold>: 3 ♀: same locality as holotype; <named-content xmlns:xlink="http://www.w3.org/1999/xlink" content-type="dwc:institutional_code" xlink:type="simple">CUMZ</named-content>-CAM171; 1 ♀: same locality as holotype; <named-content xmlns:xlink="http://www.w3.org/1999/xlink" content-type="dwc:institutional_code" xlink:type="simple">ZMUM</named-content>; 1 ♀: same locality as holotype; <named-content xmlns:xlink="http://www.w3.org/1999/xlink" content-type="dwc:institutional_code" xlink:type="simple">NHM-PSU</named-content>.</p></tp:treatment-sec><tp:treatment-sec sec-type="Name" id="SECID0ELPAC"><title>Name.</title><p>The species is so named to emphasize the long medial processes of the anterior and posterior gonopods; adjective.</p></tp:treatment-sec><tp:treatment-sec sec-type="diagnosis" id="SECID0EQPAC"><title>Diagnosis.</title><p>This new species seems to be particularly similar to <italic><tp:taxon-name><tp:taxon-name-part taxon-name-part-type="genus" reg="Glyphiulus">G.</tp:taxon-name-part><tp:taxon-name-part taxon-name-part-type="species" reg="guangnanensis">guangnanensis</tp:taxon-name-part></tp:taxon-name></italic> Jiang, Guo, Chen &amp; Xie, 2018, from Yunnan Province, China (<xref ref-type="bibr" rid="B14">Jiang et al. 2018</xref>), with which it shares the following diagnostic characters: very strong metatergal crests and unique carinotaxic formulae, coupled with certain anterior and posterior gonopod structural details. <italic><tp:taxon-name><tp:taxon-name-part taxon-name-part-type="genus" reg="Glyphiulus">Glyphiulus</tp:taxon-name-part><tp:taxon-name-part taxon-name-part-type="species" reg="longus">longus</tp:taxon-name-part></tp:taxon-name></italic> sp. nov. differs from <italic><tp:taxon-name><tp:taxon-name-part taxon-name-part-type="genus" reg="Glyphiulus">G.</tp:taxon-name-part><tp:taxon-name-part taxon-name-part-type="species" reg="guangnanensis">guangnanensis</tp:taxon-name-part></tp:taxon-name></italic> by the smaller body size, 22–26 mm long (vs. larger, 38–54 mm long) and the carinotaxic formula of the collum: 1+2a+3c+4–5+6c+7a+pc+ma (vs. 1a+2c+3–4+5c+6a+pc+ma) (Fig. <xref ref-type="fig" rid="F1">1A, B</xref>), coupled with ♂ legs 1 showing very strongly reduced telopodites (Fig. <xref ref-type="fig" rid="F2">2C, D</xref>) (vs. nearly normal telopodites), the apicomesal processes (d) on the anterior gonopods being very long and slender (Fig. <xref ref-type="fig" rid="F2">2G, H</xref>) (vs. shorter and digitiform), and the presence of a very long, medially densely plumose and stout flagellum process (f) on the posterior gonopods (Fig. <xref ref-type="fig" rid="F2">2I, J</xref>) (vs. slim and smooth flagellum process).</p></tp:treatment-sec><tp:treatment-sec sec-type="description" id="SECID0EMBAE"><title>Description.</title><p>Length of holotype ♂, 23.5 mm; that of paratypes, 22.8–26.5 mm (♀); midbody segments round in cross-section (Fig. <xref ref-type="fig" rid="F1">1F</xref>), their width (horizontal diameter) and height (vertical diameter) being similar; width of holotype ♂, 1.0 mm, of ♀ paratypes, 0.9–1.2 mm.</p><p>Coloration in alcohol (Fig. <xref ref-type="fig" rid="F1">1</xref>), after three years of preservation, uniformly red-brownish or dark castaneous brown to grey-brown, dorsal crests and porosteles usually dark brownish (Fig. <xref ref-type="fig" rid="F1">1A, B, D, E, H</xref>). Antennae and venter yellowish to pallid (Fig. <xref ref-type="fig" rid="F1">1A, C, E–G, I</xref>). Eyes blackish to brownish (Fig. <xref ref-type="fig" rid="F1">1A, C</xref>).</p><p>Body with 56p+2a+T rings/segments (♂ holotype); ♀ paratypes with 50–57p+2(1)a+T rings. Eye patches transversely ovoid, each composed of 2–5 rather flat ocelli in a single longitudinal row (Fig. <xref ref-type="fig" rid="F1">1A, C</xref>). Antennae short and clavate (Figs <xref ref-type="fig" rid="F1">1A, C</xref>, <xref ref-type="fig" rid="F2">2A</xref>), extending past ring 3 laterally, antennomeres 5 and 6 each with a small distoventral group or corolla of bacilliform sensilla (Fig. <xref ref-type="fig" rid="F2">2A</xref>). Gnathochilarium with a clearly separated promentum (Fig. <xref ref-type="fig" rid="F2">2B</xref>).</p><p>In width, head = ring 2 &lt; collum = midbody rings (close to 13<sup>th</sup> to 15<sup>th</sup>) &lt; ring 4 = 5 &lt; 7 = 3 &lt; 8 = 10; body abruptly tapering towards telson on a few posteriormost rings (Fig. <xref ref-type="fig" rid="F1">1B</xref>). Postcollar constriction very evident (Fig. <xref ref-type="fig" rid="F1">1B</xref>).</p><p>Collum nearly smooth, carinotaxic formula 1+2a+3c+4–5+6c+7a+pc+ma (Fig. <xref ref-type="fig" rid="F1">1A–C</xref>), with 6+6 longitudinal crests starting from anterior edge, but both median crests interrupted in about caudal 2/3–3/4, being replaced there by similar 1+1+1 crests.</p><p>Following metaterga very strongly crested (Fig. <xref ref-type="fig" rid="F1">1A, B, D–H</xref>), especially from ring 5 on, whence porosteles commence (Fig. <xref ref-type="fig" rid="F1">1A, B</xref>), smaller tubercles in their stead on legless rings in front of telson due to loss of ozopores (Fig. <xref ref-type="fig" rid="F1">1G, H</xref>). Porosteles large, conical, round, directed caudolaterad, rather higher than wide (Fig. <xref ref-type="fig" rid="F1">1A, B, D–H</xref>). Midway metatergal crests on ring 5 distinctly divided into two at about 1/3 metatergal height, each half evident and well rounded, nearly undivided small tubercles in their stead in legless rings in front of telson (Fig. <xref ref-type="fig" rid="F1">1G, H</xref>). Carinotaxic formulae 2/2+I/i+3/3+I/i+2/2, all dorsal crests subdivided transversely and sharper, especially so lateral crests (Fig. <xref ref-type="fig" rid="F1">1B, D–H</xref>).</p><p>Tegument rather smooth, shining throughout (Fig. <xref ref-type="fig" rid="F1">1A, B, D–H</xref>). Fine longitudinal striations in front of stricture between pro- and metazonae, remaining surface of prozonae very delicately shagreened (Fig. <xref ref-type="fig" rid="F1">1D, E</xref>). Metatergal setae absent. Rings 2 and 3 each with long pleural flaps. Epiproct (Fig. <xref ref-type="fig" rid="F1">1G–I</xref>) simple, with a long dorsal crest in middle and small paramedian tubercles, regularly rounded caudally, faintly convex medially. Paraprocts regularly convex, each with premarginal sulci medially and a row of sparse setae at medial margin (Fig. <xref ref-type="fig" rid="F1">1I</xref>). Hypoproct transversely bean-shaped, slightly concave caudally, with 1+1 strongly separated setae near caudal margin (Fig. <xref ref-type="fig" rid="F1">1I</xref>).</p><p>Ventral flaps behind gonopod aperture on ♂ ring 7 barely distinguishable as low swellings forming no marked transverse ridge.</p><p>Legs short, on midbody rings about 2/3 length of body height (Figs <xref ref-type="fig" rid="F1">1A, C, E–G</xref>, <xref ref-type="fig" rid="F2">2F</xref>). Claw at base with a very small accessory spine about 1/6 the length of main claw (Fig. <xref ref-type="fig" rid="F2">2F</xref>).</p><p>♂ legs 1 highly characteristic (Fig. <xref ref-type="fig" rid="F2">2C, D</xref>) in being very strongly reduced, 5-segmented telopodites and a pair of large, subdigitiform, medially contiguous, but apically diverging coxal processes with groups of long and strong setae at base.</p><p>♂ legs 2 nearly normal (Fig. <xref ref-type="fig" rid="F2">2E</xref>), claw long and slender; only anteriorly, prefemur somewhat reduced, and femur abbreviated on oral face; penes broad, rounded, each with four or five strong setae distolaterally (Fig. <xref ref-type="fig" rid="F2">2E</xref>).</p><p>♂ legs 3 missing, lost.</p><p>Anterior gonopods (Fig. <xref ref-type="fig" rid="F2">2G, H</xref>) with a typical shield-like coxosternum, the latter modestly microsetose on caudal face (Fig. <xref ref-type="fig" rid="F2">2G</xref>), on each side with a very long, slender, chopstick-shaped, apicomesal process (d) and an evident subsecuriform process (s), tip narrowly rounded. Telopodite rather small, stout, movable, 1-segmented, lateral in position, with three or four strong apical setae and a field of microsetae at base (Fig. <xref ref-type="fig" rid="F2">2G, H</xref>), about as long as adjacent lateral corner of coxosternum, but lower than paramedian processes (d) of coxosternum.</p><p>Posterior gonopods (Fig. <xref ref-type="fig" rid="F2">2I, J</xref>) compact, broadly subquadrate, micropapillate medially on oral face; with a very long, medially densely plumose and stout flagellum process (f) (Fig. <xref ref-type="fig" rid="F2">2I, J</xref>); lamelliform lobe (l) higher than caudal piece of coxite, membranous, smooth, with an apical field of coniform microsetae laterally (Fig. <xref ref-type="fig" rid="F2">2J</xref>); each median and lateral part of coxite with dense, strong and curved setae (Fig. <xref ref-type="fig" rid="F2">2J</xref>).</p></tp:treatment-sec><tp:treatment-sec sec-type="remarks" id="SECID0ECHAE"><title>Remarks.</title><p>This new species belongs to the <italic><tp:taxon-name><tp:taxon-name-part taxon-name-part-type="genus" reg="Glyphiulus"/><tp:taxon-name-part taxon-name-part-type="species" reg="javanicus">javanicus</tp:taxon-name-part></tp:taxon-name></italic>-group which currently encompasses 32 described species (<xref ref-type="bibr" rid="B8">Golovatch et al. 2007b</xref>, <xref ref-type="bibr" rid="B11">2011b</xref>, <xref ref-type="bibr" rid="B12">2012a</xref>; <xref ref-type="bibr" rid="B17">Likhitrakarn et al. 2017</xref>; <xref ref-type="bibr" rid="B16">Jiang et al. 2017</xref>, <xref ref-type="bibr" rid="B14">2018</xref>, <xref ref-type="bibr" rid="B15">2020</xref>). The above new congener is the second one in this group to be reported from Thailand. Due to the absence of any potential morphological cave adaptations, i.e., of a longer body, of a lighter coloration, and of elongated femora and tarsi of walking legs (<xref ref-type="bibr" rid="B19">Liu et al. 2017</xref>), <italic><tp:taxon-name><tp:taxon-name-part taxon-name-part-type="genus" reg="Glyphiulus">G.</tp:taxon-name-part><tp:taxon-name-part taxon-name-part-type="species" reg="longus">longus</tp:taxon-name-part></tp:taxon-name></italic> sp. nov. is only to be considered as troglophilic at most. The cave where the species was discovered is located at an elevation of ca 1420 m a.s.l. in Nan Province. The cave is rather narrow, hidden in a steep-sided doline in a riparian area. It consists of a streamway and a series of oxbow passages, with many links between these two parts to the cave. The areas where the cave was developed are surrounded by agricultural landscapes, i.e., cabbage and corn fields. The specimens were found on the cave floor with scattered bat guano and some debris brought in by the stream, ca 50 meters from the entrance. The temperature of the cave was 20.8–22.4 °C (mid-May), and the relative humidity was 85–90%. In the same cave and habitat, we also found <tp:taxon-name><tp:taxon-name-part taxon-name-part-type="order">Collembola</tp:taxon-name-part></tp:taxon-name> (<italic><tp:taxon-name><tp:taxon-name-part taxon-name-part-type="genus" reg="Coecobrya">Coecobrya</tp:taxon-name-part></tp:taxon-name></italic> sp. and <italic><tp:taxon-name><tp:taxon-name-part taxon-name-part-type="genus" reg="Lepidocyrtus">Lepidocyrtus</tp:taxon-name-part></tp:taxon-name></italic> sp.), <tp:taxon-name><tp:taxon-name-part taxon-name-part-type="family">Formicidae</tp:taxon-name-part></tp:taxon-name> (<italic><tp:taxon-name><tp:taxon-name-part taxon-name-part-type="genus" reg="Ponera">Ponera</tp:taxon-name-part></tp:taxon-name></italic> sp.), Thelyphonida, mites and pseudoscorpions.</p><fig id="F1" position="float" orientation="portrait"><object-id xmlns:xlink="http://www.w3.org/1999/xlink" content-type="arpha" xlink:type="simple">76BFACD2-103B-5504-9F75-2F85ECC99C0A</object-id><label>Figure 1.</label><caption><p><italic><tp:taxon-name><tp:taxon-name-part taxon-name-part-type="genus" reg="Glyphiulus">Glyphiulus</tp:taxon-name-part><tp:taxon-name-part taxon-name-part-type="species" reg="longus">longus</tp:taxon-name-part></tp:taxon-name></italic> sp. nov., ♂ holotype <bold>A–C</bold> anterior part of body, lateral, dorsal, and ventral views, respectively <bold>D, E</bold> midbody rings, dorsal and lateral views, respectively <bold>F</bold> cross-section of a midbody ring <bold>G–I</bold> posterior part of body, lateral, dorsal, and ventral views, respectively.</p></caption><graphic xmlns:xlink="http://www.w3.org/1999/xlink" xlink:href="zookeys-1056-173-g001.jpg" position="float" orientation="portrait" xlink:type="simple" id="oo_579907.jpg"><uri content-type="original_file" xlink:type="simple">https://binary.pensoft.net/fig/579907</uri></graphic></fig><fig id="F2" position="float" orientation="portrait"><object-id xmlns:xlink="http://www.w3.org/1999/xlink" content-type="arpha" xlink:type="simple">52DD9A96-52CC-5B8F-BE91-684F925C0ECB</object-id><label>Figure 2.</label><caption><p><italic><tp:taxon-name><tp:taxon-name-part taxon-name-part-type="genus" reg="Glyphiulus">Glyphiulus</tp:taxon-name-part><tp:taxon-name-part taxon-name-part-type="species" reg="longus">longus</tp:taxon-name-part></tp:taxon-name></italic> sp. nov., ♂ holotype <bold>A</bold> antenna, lateral view <bold>B</bold> gnathochilarium, ventral view <bold>C, D</bold> legs 1, oral and caudal views, respectively <bold>E</bold> legs 2, caudal view <bold>F</bold> midbody leg <bold>G, H</bold> anterior gonopods, caudal and oral views, respectively <bold>I, J</bold> posterior gonopods, oral and caudal views, respectively. Abbreviations: <bold>d</bold> apicomesal processes, <bold>s</bold> subsecuriform process, <bold>f</bold> flagellum process, <bold>l</bold> lamelliform lobe. Scale bar: 0.1 mm.</p></caption><graphic xmlns:xlink="http://www.w3.org/1999/xlink" xlink:href="zookeys-1056-173-g002.jpg" position="float" orientation="portrait" xlink:type="simple" id="oo_579908.jpg"><uri content-type="original_file" xlink:type="simple">https://binary.pensoft.net/fig/579908</uri></graphic></fig><table-wrap id="T1" position="float" orientation="portrait"><label>Table 1.</label><caption><p>Comparison of all seven <italic><tp:taxon-name><tp:taxon-name-part taxon-name-part-type="genus" reg="Glyphiulus">Glyphiulus</tp:taxon-name-part></tp:taxon-name></italic> species known to occur in Thailand; n/a = no information.</p></caption><table id="TID0E2DAG" rules="all"><tbody><tr><th rowspan="1" colspan="1">Characters/Species</th><th rowspan="1" colspan="1">
                      <italic><tp:taxon-name>
                          <tp:taxon-name-part taxon-name-part-type="genus" reg="Glyphiulus">G.</tp:taxon-name-part>
                          <tp:taxon-name-part taxon-name-part-type="species" reg="duangdee">duangdee</tp:taxon-name-part>
                        </tp:taxon-name></italic>
                    </th><th rowspan="1" colspan="1"><italic><tp:taxon-name><tp:taxon-name-part taxon-name-part-type="genus" reg="Glyphiulus">G.</tp:taxon-name-part><tp:taxon-name-part taxon-name-part-type="species" reg="longus">longus</tp:taxon-name-part></tp:taxon-name></italic> sp. nov.</th><th rowspan="1" colspan="1">
                      <italic><tp:taxon-name>
                          <tp:taxon-name-part taxon-name-part-type="genus" reg="Glyphiulus">G.</tp:taxon-name-part>
                          <tp:taxon-name-part taxon-name-part-type="species" reg="maidtreejit">maidtreejit</tp:taxon-name-part>
                        </tp:taxon-name></italic>
                    </th><th rowspan="1" colspan="1">
                      <italic><tp:taxon-name>
                          <tp:taxon-name-part taxon-name-part-type="genus" reg="Glyphiulus">G.</tp:taxon-name-part>
                          <tp:taxon-name-part taxon-name-part-type="species" reg="mongkon">mongkon</tp:taxon-name-part>
                        </tp:taxon-name></italic>
                    </th><th rowspan="1" colspan="1"><italic><tp:taxon-name><tp:taxon-name-part taxon-name-part-type="genus" reg="Glyphiulus">G.</tp:taxon-name-part><tp:taxon-name-part taxon-name-part-type="species" reg="promdami">promdami</tp:taxon-name-part></tp:taxon-name></italic> sp. nov.</th><th rowspan="1" colspan="1">
                      <italic><tp:taxon-name>
                          <tp:taxon-name-part taxon-name-part-type="genus" reg="Glyphiulus">G.</tp:taxon-name-part>
                          <tp:taxon-name-part taxon-name-part-type="species" reg="sattaa">sattaa</tp:taxon-name-part>
                        </tp:taxon-name></italic>
                    </th><th rowspan="1" colspan="1">
                      <italic><tp:taxon-name>
                          <tp:taxon-name-part taxon-name-part-type="genus" reg="Glyphiulus">G.</tp:taxon-name-part>
                          <tp:taxon-name-part taxon-name-part-type="species" reg="siamensis">siamensis</tp:taxon-name-part>
                        </tp:taxon-name></italic>
                    </th></tr><tr><td rowspan="1" colspan="1">Group</td><td rowspan="1" colspan="1">
                      <italic><tp:taxon-name>
                          <tp:taxon-name-part taxon-name-part-type="genus" reg="Glyphiulus"/>
                          <tp:taxon-name-part taxon-name-part-type="species" reg="granulatus">granulatus</tp:taxon-name-part>
                        </tp:taxon-name></italic>
                    </td><td rowspan="1" colspan="1">
                      <italic><tp:taxon-name>
                          <tp:taxon-name-part taxon-name-part-type="genus" reg="Glyphiulus"/>
                          <tp:taxon-name-part taxon-name-part-type="species" reg="javanicus">javanicus</tp:taxon-name-part>
                        </tp:taxon-name></italic>
                    </td><td rowspan="1" colspan="1">
                      <italic><tp:taxon-name>
                          <tp:taxon-name-part taxon-name-part-type="genus" reg="Glyphiulus"/>
                          <tp:taxon-name-part taxon-name-part-type="species" reg="granulatus">granulatus</tp:taxon-name-part>
                        </tp:taxon-name></italic>
                    </td><td rowspan="1" colspan="1">
                      <italic><tp:taxon-name>
                          <tp:taxon-name-part taxon-name-part-type="genus" reg="Glyphiulus"/>
                          <tp:taxon-name-part taxon-name-part-type="species" reg="granulatus">granulatus</tp:taxon-name-part>
                        </tp:taxon-name></italic>
                    </td><td rowspan="1" colspan="1">
                      <italic><tp:taxon-name>
                          <tp:taxon-name-part taxon-name-part-type="genus" reg="Glyphiulus"/>
                          <tp:taxon-name-part taxon-name-part-type="species" reg="granulatus">granulatus</tp:taxon-name-part>
                        </tp:taxon-name></italic>
                    </td><td rowspan="1" colspan="1">
                      <italic><tp:taxon-name>
                          <tp:taxon-name-part taxon-name-part-type="genus" reg="Glyphiulus"/>
                          <tp:taxon-name-part taxon-name-part-type="species" reg="granulatus">granulatus</tp:taxon-name-part>
                        </tp:taxon-name></italic>
                    </td><td rowspan="1" colspan="1">
                      <italic><tp:taxon-name>
                          <tp:taxon-name-part taxon-name-part-type="genus" reg="Glyphiulus"/>
                          <tp:taxon-name-part taxon-name-part-type="species" reg="javanicus">javanicus</tp:taxon-name-part>
                        </tp:taxon-name></italic>
                    </td></tr><tr><td rowspan="1" colspan="8">Length (mm)</td></tr><tr><td rowspan="1" colspan="1">♂</td><td rowspan="1" colspan="1">14–22</td><td rowspan="1" colspan="1">23.5</td><td rowspan="1" colspan="1">22–24</td><td rowspan="1" colspan="1">12–20</td><td rowspan="1" colspan="1">14.5–18.4</td><td rowspan="1" colspan="1">23–40</td><td rowspan="1" colspan="1">23</td></tr><tr><td rowspan="1" colspan="1">♀</td><td rowspan="1" colspan="1">14–22</td><td rowspan="1" colspan="1">22.8–26.5</td><td rowspan="1" colspan="1">n/a</td><td rowspan="1" colspan="1">n/a</td><td rowspan="1" colspan="1">14.2–24.3</td><td rowspan="1" colspan="1">23–40</td><td rowspan="1" colspan="1">n/a</td></tr><tr><td rowspan="1" colspan="1">colour</td><td rowspan="1" colspan="1">uniformly brown to dark brown</td><td rowspan="1" colspan="1">uniformly red-brownish or dark castaneous brown to grey-brown, dorsal crests and porosteles usually dark brownish</td><td rowspan="1" colspan="1">dark grey-brown to dark brown, most of tergal crests/tubercles and ozopoiferous cones very dark brown</td><td rowspan="1" colspan="1">uniformly light yellow-brown</td><td rowspan="1" colspan="1">uniformly red-yellownish to grey-brown, dorsal crests and porosteles usually dark brownish</td><td rowspan="1" colspan="1">uniform light brown or brown, with tergal crests/tubercles and ozoporiferous cones dark brown</td><td rowspan="1" colspan="1">reddish brown</td></tr><tr><td rowspan="1" colspan="1">Eyes</td><td rowspan="1" colspan="1">8–13, blackish</td><td rowspan="1" colspan="1">2–5, blackish to brownish</td><td rowspan="1" colspan="1">14–16, blackish</td><td rowspan="1" colspan="1">6–8, light greyish</td><td rowspan="1" colspan="1">8–13, blackish to brownish</td><td rowspan="1" colspan="1">9–13, brown</td><td rowspan="1" colspan="1">n/a</td></tr><tr><td rowspan="1" colspan="1">Antennae</td><td rowspan="1" colspan="1">Long and moderately clavate; extending beyond segment 4 laterally</td><td rowspan="1" colspan="1">short and clavate, extending past ring 3 laterally</td><td rowspan="1" colspan="1">short and moderately clavate; extending beyond segment 3 laterally</td><td rowspan="1" colspan="1">short and moderately clavate; extending beyond segment 3 laterally</td><td rowspan="1" colspan="1">short and clavate, extending past ring 3 laterally</td><td rowspan="1" colspan="1">Long and moderately clavate; extending beyond segment 4 laterally</td><td rowspan="1" colspan="1">n/a</td></tr><tr><td rowspan="1" colspan="8">Body</td></tr><tr><td rowspan="1" colspan="1">Holotype</td><td rowspan="1" colspan="1">52p+2a+T</td><td rowspan="1" colspan="1">56p+2a+T</td><td rowspan="1" colspan="1">52p+2a+T</td><td rowspan="1" colspan="1">31p+2a+T</td><td rowspan="1" colspan="1">58p+1a+T</td><td rowspan="1" colspan="1">58p+1a+T</td><td rowspan="1" colspan="1">53+2a+T</td></tr><tr><td rowspan="1" colspan="1">♂</td><td rowspan="1" colspan="1">40-56p+4-2a+T</td><td rowspan="1" colspan="1">n/a</td><td rowspan="1" colspan="1">46p+2a+T</td><td rowspan="1" colspan="1">31-43p+2a+T</td><td rowspan="1" colspan="1">35-58p+1–2a+T</td><td rowspan="1" colspan="1">44–72p+5-1a+T</td><td rowspan="1" colspan="1">n/a</td></tr><tr><td rowspan="1" colspan="1">♀</td><td rowspan="1" colspan="1">40-56p+4-2a+T</td><td rowspan="1" colspan="1">50–57p+2(1)a+T</td><td rowspan="1" colspan="1">n/a</td><td rowspan="1" colspan="1">31-43p+2a+T</td><td rowspan="1" colspan="1">39–51p+1-3a+T</td><td rowspan="1" colspan="1">44-72p+5-1a+T</td><td rowspan="1" colspan="1">n/a</td></tr><tr><td rowspan="1" colspan="1">Carinotaxy formula of collum</td><td rowspan="1" colspan="1">1a+2-5+pc+ma</td><td rowspan="1" colspan="1">1+2a+3c+4-5+6c+7a+pc+ma</td><td rowspan="1" colspan="1">1-6+7a+pc+ma</td><td rowspan="1" colspan="1">1-4+5a+pc+ma</td><td rowspan="1" colspan="1">1–6+7a+pc+ma</td><td rowspan="1" colspan="1">1-4+5a+6a+pc+ma</td><td rowspan="1" colspan="1">6/6+ma</td></tr><tr><td rowspan="1" colspan="1">Carinotaxy formula of midbody rings</td><td rowspan="1" colspan="1">3/3+I/i+4//3+I/i+3/3</td><td rowspan="1" colspan="1">2/2+I/i+3/3+I/i+2/2</td><td rowspan="1" colspan="1">(2)3/(2)3+I/i+4//3+I/i+3/3</td><td rowspan="1" colspan="1">3/3+I/i+4//3+I/i+3/</td><td rowspan="1" colspan="1">3/3+I/i+4/3+I/i+3/3</td><td rowspan="1" colspan="1">2/2+I/i+4/3(2)/3+I/i+2/2</td><td rowspan="1" colspan="1">3/3+I/i+3/3I/i+3/3</td></tr><tr><td rowspan="1" colspan="1">Ratio of leg length comparing to their ring height</td><td rowspan="1" colspan="1">0.7–0.8</td><td rowspan="1" colspan="1">0.67</td><td rowspan="1" colspan="1">0.9–1.0</td><td rowspan="1" colspan="1">1.1–1.2</td><td rowspan="1" colspan="1">0.5</td><td rowspan="1" colspan="1">1.0–1.1</td><td rowspan="1" colspan="1">n/a</td></tr><tr><td rowspan="1" colspan="1">Habitat</td><td rowspan="1" colspan="1">caves</td><td rowspan="1" colspan="1">caves</td><td rowspan="1" colspan="1">caves</td><td rowspan="1" colspan="1">caves</td><td rowspan="1" colspan="1">caves</td><td rowspan="1" colspan="1">caves</td><td rowspan="1" colspan="1">epigean</td></tr><tr><td rowspan="1" colspan="1">Locality</td><td rowspan="1" colspan="1">Tong Saen Khan District, Uttaradit</td><td rowspan="1" colspan="1">Thung Chang District, Nan</td><td rowspan="1" colspan="1">Lom Sak District, Phetchabun</td><td rowspan="1" colspan="1">Ban Non Hin District, Loei</td><td rowspan="1" colspan="1">Na Noi District and Na Muen District, Nan; Rong Kwang District, Phrae</td><td rowspan="1" colspan="1">Mae Sai District, Chiang Rai</td><td rowspan="1" colspan="1">Doi Suthep, Chiang Mai</td></tr></tbody></table></table-wrap></tp:treatment-sec><ref-list><ref id="B14"><mixed-citation xmlns:xlink="http://www.w3.org/1999/xlink" xlink:type="simple"><person-group><name name-style="western"><surname>Jiang</surname><given-names>X</given-names></name><name name-style="western"><surname>Guo</surname><given-names>X</given-names></name><name name-style="western"><surname>Chen</surname><given-names>H</given-names></name><name name-style="western"><surname>Xie</surname><given-names>Z</given-names></name></person-group> (<year>2018</year>) <article-title>Four new species of the <italic><tp:taxon-name><tp:taxon-name-part taxon-name-part-type="genus">Glyphiulus</tp:taxon-name-part><tp:taxon-name-part taxon-name-part-type="species">javanicus</tp:taxon-name-part></tp:taxon-name></italic> group from southern China (<tp:taxon-name><tp:taxon-name-part taxon-name-part-type="class">Diplopoda</tp:taxon-name-part></tp:taxon-name>, <tp:taxon-name><tp:taxon-name-part taxon-name-part-type="order">Spirostreptida</tp:taxon-name-part></tp:taxon-name>, <tp:taxon-name><tp:taxon-name-part taxon-name-part-type="family">Cambalopsidae</tp:taxon-name-part></tp:taxon-name>).</article-title> In: <person-group><name name-style="western"><surname>Stoev</surname><given-names>P</given-names></name><name name-style="western"><surname>Edgecombe</surname><given-names>GD</given-names></name></person-group> (<role>Eds</role>) <issue-title>Proceedings of the 17th International Congress of Myriapodology, Krabi, Thailand.</issue-title><source>ZooKeys</source><volume>741</volume>: <fpage>155</fpage>–<lpage>179</lpage>. <ext-link xlink:type="simple" ext-link-type="doi" xlink:href="10.3897/zookeys.741.23223">https://doi.org/10.3897/zookeys.741.23223</ext-link></mixed-citation></ref><ref id="B8"><mixed-citation xmlns:xlink="http://www.w3.org/1999/xlink" xlink:type="simple"><person-group><name name-style="western"><surname>Golovatch</surname><given-names>SI</given-names></name><name name-style="western"><surname>Geoffroy</surname><given-names>JJ</given-names></name><name name-style="western"><surname>Mauriès</surname><given-names>JP</given-names></name><name name-style="western"><surname>VandenSpiegel</surname><given-names>D</given-names></name></person-group> (<year>2007b</year>) <article-title>Review of the millipede genus <italic><tp:taxon-name><tp:taxon-name-part taxon-name-part-type="genus">Glyphiulus</tp:taxon-name-part></tp:taxon-name></italic> Gervais, 1847, with descriptions of new species from Southeast Asia (<tp:taxon-name><tp:taxon-name-part taxon-name-part-type="class">Diplopoda</tp:taxon-name-part></tp:taxon-name>, <tp:taxon-name><tp:taxon-name-part taxon-name-part-type="order">Spirostreptida</tp:taxon-name-part></tp:taxon-name>, <tp:taxon-name><tp:taxon-name-part taxon-name-part-type="family">Cambalopsidae</tp:taxon-name-part></tp:taxon-name>). Part 2: the <italic><tp:taxon-name><tp:taxon-name-part taxon-name-part-type="genus"/><tp:taxon-name-part taxon-name-part-type="species">javanicus</tp:taxon-name-part></tp:taxon-name></italic>-group.</article-title><source>Zoosystema</source><volume>29</volume>(<issue>3</issue>): <fpage>417</fpage>–<lpage>456</lpage>.</mixed-citation></ref><ref id="B11"><mixed-citation xmlns:xlink="http://www.w3.org/1999/xlink" xlink:type="simple"><person-group><name name-style="western"><surname>Golovatch</surname><given-names>SI</given-names></name><name name-style="western"><surname>Geoffroy</surname><given-names>JJ</given-names></name><name name-style="western"><surname>Mauriès</surname><given-names>JP</given-names></name><name name-style="western"><surname>VandenSpiegel</surname><given-names>D</given-names></name></person-group> (<year>2011b</year>) <article-title>New species of the millipede genus <italic><tp:taxon-name><tp:taxon-name-part taxon-name-part-type="genus">Glyphiulus</tp:taxon-name-part></tp:taxon-name></italic> Gervais, 1847 from the <italic><tp:taxon-name><tp:taxon-name-part taxon-name-part-type="genus"/><tp:taxon-name-part taxon-name-part-type="species">javanicus</tp:taxon-name-part></tp:taxon-name></italic>-group (<tp:taxon-name><tp:taxon-name-part taxon-name-part-type="class">Diplopoda</tp:taxon-name-part></tp:taxon-name>: <tp:taxon-name><tp:taxon-name-part taxon-name-part-type="order">Spirostreptida</tp:taxon-name-part></tp:taxon-name>: <tp:taxon-name><tp:taxon-name-part taxon-name-part-type="family">Cambalopsidae</tp:taxon-name-part></tp:taxon-name>).</article-title><source><tp:taxon-name><tp:taxon-name-part taxon-name-part-type="phylum">Arthropoda</tp:taxon-name-part></tp:taxon-name> Selecta</source><volume>20</volume>(<issue>3</issue>): <fpage>149</fpage>–<lpage>165</lpage>. <ext-link xlink:type="simple" ext-link-type="uri" xlink:href="http://kmkjournals.com/journals/AS/AS_Index_Volumes/AS_20/AS_20_3_149_165_Golovatch_et_al">http://kmkjournals.com/journals/AS/AS_Index_Volumes/AS_20/AS_20_3_149_165_Golovatch_et_al</ext-link></mixed-citation></ref><ref id="B12"><mixed-citation xmlns:xlink="http://www.w3.org/1999/xlink" xlink:type="simple"><person-group><name name-style="western"><surname>Golovatch</surname><given-names>SI</given-names></name><name name-style="western"><surname>Geoffroy</surname><given-names>JJ</given-names></name><name name-style="western"><surname>Mauriès</surname><given-names>JP</given-names></name><name name-style="western"><surname>VandenSpiegel</surname><given-names>D</given-names></name></person-group> (<year>2012a</year>) An unusual new species of the millipede genus <italic><tp:taxon-name><tp:taxon-name-part taxon-name-part-type="genus">Glyphiulus</tp:taxon-name-part></tp:taxon-name></italic> Gervais, 1847 from Borneo (<tp:taxon-name><tp:taxon-name-part taxon-name-part-type="class">Diplopoda</tp:taxon-name-part></tp:taxon-name>: <tp:taxon-name><tp:taxon-name-part taxon-name-part-type="order">Spirostreptida</tp:taxon-name-part></tp:taxon-name>: <tp:taxon-name><tp:taxon-name-part taxon-name-part-type="family">Cambalopsidae</tp:taxon-name-part></tp:taxon-name>). Russian Entomological Journal 21(2): 133‒137. <ext-link xlink:type="simple" ext-link-type="doi" xlink:href="10.15298/rusentj.21.2.04">https://doi.org/10.15298/rusentj.21.2.04</ext-link></mixed-citation></ref><ref id="B17"><mixed-citation xmlns:xlink="http://www.w3.org/1999/xlink" xlink:type="simple"><person-group><name name-style="western"><surname>Likhitrakarn</surname><given-names>N</given-names></name><name name-style="western"><surname>Golovatch</surname><given-names>SI</given-names></name><name name-style="western"><surname>Inkhavilay</surname><given-names>K</given-names></name><name name-style="western"><surname>Sutcharit</surname><given-names>C</given-names></name><name name-style="western"><surname>Srisonchai</surname><given-names>R</given-names></name><name name-style="western"><surname>Panha</surname><given-names>S</given-names></name></person-group> (<year>2017</year>) <article-title>Two new species of the millipede genus <italic><tp:taxon-name><tp:taxon-name-part taxon-name-part-type="genus">Glyphiulus</tp:taxon-name-part></tp:taxon-name></italic> Gervais, 1847 from Laos (<tp:taxon-name><tp:taxon-name-part taxon-name-part-type="class">Diplopoda</tp:taxon-name-part></tp:taxon-name>, <tp:taxon-name><tp:taxon-name-part taxon-name-part-type="order">Spirostreptida</tp:taxon-name-part></tp:taxon-name>, <tp:taxon-name><tp:taxon-name-part taxon-name-part-type="family">Cambalopsidae</tp:taxon-name-part></tp:taxon-name>).</article-title><source>ZooKeys</source><volume>722</volume>: <fpage>1</fpage>–<lpage>18</lpage>. <ext-link xlink:type="simple" ext-link-type="doi" xlink:href="10.3897/zookeys.722.21192">https://doi.org/10.3897/zookeys.722.21192</ext-link></mixed-citation></ref><ref id="B16"><mixed-citation xmlns:xlink="http://www.w3.org/1999/xlink" xlink:type="simple"><person-group><name name-style="western"><surname>Jiang</surname><given-names>XK</given-names></name><name name-style="western"><surname>Lv</surname><given-names>JC</given-names></name><name name-style="western"><surname>Guo</surname><given-names>X</given-names></name><name name-style="western"><surname>Yu</surname><given-names>ZG</given-names></name><name name-style="western"><surname>Chen</surname><given-names>HM</given-names></name></person-group> (<year>2017</year>) <article-title>Two new species of the millipede genus <italic><tp:taxon-name><tp:taxon-name-part taxon-name-part-type="genus">Glyphiulus</tp:taxon-name-part></tp:taxon-name></italic> Gervais, 1847 from Southwest China (<tp:taxon-name><tp:taxon-name-part taxon-name-part-type="class">Diplopoda</tp:taxon-name-part></tp:taxon-name>: <tp:taxon-name><tp:taxon-name-part taxon-name-part-type="order">Spirostreptida</tp:taxon-name-part></tp:taxon-name>: <tp:taxon-name><tp:taxon-name-part taxon-name-part-type="family">Cambalopsidae</tp:taxon-name-part></tp:taxon-name>).</article-title><source>Zootaxa</source><volume>4323</volume>(<issue>2</issue>): <fpage>197</fpage>–<lpage>208</lpage>. <ext-link xlink:type="simple" ext-link-type="uri" xlink:href="http://dx.doi.org10.11646/zootaxa.4323.2.3">http://dx.doi.org10.11646/zootaxa.4323.2.3</ext-link></mixed-citation></ref><ref id="B15"><mixed-citation xmlns:xlink="http://www.w3.org/1999/xlink" xlink:type="simple"><person-group><name name-style="western"><surname>Jiang</surname><given-names>XK</given-names></name><name name-style="western"><surname>Hennen</surname><given-names>DA</given-names></name><name name-style="western"><surname>Chen</surname><given-names>HM</given-names></name><name name-style="western"><surname>Xie</surname><given-names>ZC</given-names></name></person-group> (<year>2020</year>) <article-title>First description of the male of <italic><tp:taxon-name><tp:taxon-name-part taxon-name-part-type="genus">Glyphiulus</tp:taxon-name-part><tp:taxon-name-part taxon-name-part-type="species">formosus</tp:taxon-name-part></tp:taxon-name></italic> (Pocock, 1895) (<tp:taxon-name><tp:taxon-name-part taxon-name-part-type="class">Diplopoda</tp:taxon-name-part></tp:taxon-name>: <tp:taxon-name><tp:taxon-name-part taxon-name-part-type="order">Spirostreptida</tp:taxon-name-part></tp:taxon-name>: <tp:taxon-name><tp:taxon-name-part taxon-name-part-type="family">Cambalopsidae</tp:taxon-name-part></tp:taxon-name>) from China.</article-title><source>Zootaxa</source><volume>4861</volume>(<issue>2</issue>): <fpage>281</fpage>–<lpage>289</lpage>. <ext-link xlink:type="simple" ext-link-type="doi" xlink:href="10.11646/zootaxa.4861.2.8">https://doi.org/10.11646/zootaxa.4861.2.8</ext-link></mixed-citation></ref><ref id="B19"><mixed-citation xmlns:xlink="http://www.w3.org/1999/xlink" xlink:type="simple"><person-group><name name-style="western"><surname>Liu</surname><given-names>W</given-names></name><name name-style="western"><surname>Golovatch</surname><given-names>S</given-names></name><name name-style="western"><surname>Wesener</surname><given-names>T</given-names></name><name name-style="western"><surname>Tian</surname><given-names>M</given-names></name></person-group> (<year>2017</year>) Convergent evolution of unique morphological adaptations to a subterranean environment in cave millipedes (<tp:taxon-name><tp:taxon-name-part taxon-name-part-type="class">Diplopoda</tp:taxon-name-part></tp:taxon-name>). PLoS ONE 12(2): e0170717. <ext-link xlink:type="simple" ext-link-type="doi" xlink:href="10.1371/journal.pone.0170717">https://doi.org/10.1371/journal.pone.0170717</ext-link></mixed-citation></ref></ref-list></tp:taxon-treatment>
