# Supplementary material for: ﻿Two new species of the millipede genus Glyphiulus Gervais, 1847 (Diplopoda, Spirostreptida, Cambalopsidae) from caves in northern Thailand
Source: Zookeys. 2021 Aug 20;1056:173–89. doi: 10.3897/zookeys.1056.71395 (PMC8397691; doi:10.3897/zookeys.1056.71395)
Supplement: XML Treatment for Glyphiulus promdami [file zookeys.1056.71395-treatment2.xml]

<!DOCTYPE tp:taxon-treatment
  PUBLIC "-//TaxonX//DTD Taxonomic Treatment Publishing DTD v0 20100105//EN" "tax-treatment-NSO.dtd">
<tp:taxon-treatment xmlns:tp="http://www.plazi.org/taxpub"><tp:treatment-meta><kwd-group><label>Taxon classification</label><kwd><named-content xmlns:xlink="http://www.w3.org/1999/xlink" content-type="kingdom">Animalia</named-content></kwd><kwd><named-content xmlns:xlink="http://www.w3.org/1999/xlink" content-type="order">Diplopoda</named-content></kwd><kwd><named-content xmlns:xlink="http://www.w3.org/1999/xlink" content-type="family">Cambalopsidae</named-content></kwd></kwd-group><mixed-citation publication-type="journal"><person-group><name><surname>Likhitrakarn</surname><given-names>Natdanai</given-names></name><name><surname>Golovatch</surname><given-names>Sergei I.</given-names></name><name><surname>Jantarit</surname><given-names>Sopark</given-names></name></person-group><article-title>﻿Two new species of the millipede genus <italic><tp:taxon-name><tp:taxon-name-part taxon-name-part-type="genus" reg="Glyphiulus">Glyphiulus</tp:taxon-name-part></tp:taxon-name></italic> Gervais, 1847 (<tp:taxon-name><tp:taxon-name-part taxon-name-part-type="class">Diplopoda</tp:taxon-name-part></tp:taxon-name>, <tp:taxon-name><tp:taxon-name-part taxon-name-part-type="order">Spirostreptida</tp:taxon-name-part></tp:taxon-name>, <tp:taxon-name><tp:taxon-name-part taxon-name-part-type="family">Cambalopsidae</tp:taxon-name-part></tp:taxon-name>) from caves in northern Thailand</article-title><source>Zookeys</source><day>20</day><month>8</month><year>2021</year><volume>1056</volume><fpage>173</fpage><lpage>189</lpage><pub-id pub-id-type="doi">10.3897/zookeys.1056.71395</pub-id></mixed-citation></tp:treatment-meta><tp:nomenclature><label>﻿</label><tp:taxon-name>
              <object-id xmlns:xlink="http://www.w3.org/1999/xlink" content-type="arpha" xlink:type="simple">0A5069E6-6B5C-561B-BF28-2DD40A54F3E8</object-id>
              <tp:taxon-name-part taxon-name-part-type="genus" reg="Glyphiulus">Glyphiulus</tp:taxon-name-part>
              <tp:taxon-name-part taxon-name-part-type="species" reg="promdami">promdami</tp:taxon-name-part>
              <object-id xmlns:xlink="http://www.w3.org/1999/xlink" content-type="zoobank" xlink:type="simple">http://zoobank.org/31975FDC-B9BF-4130-9BE3-B06B9C0921EE</object-id>
            </tp:taxon-name><tp:taxon-status xmlns:xlink="http://www.w3.org/1999/xlink" xlink:type="simple">sp. nov.</tp:taxon-status><xref ref-type="fig" rid="F3">Figs 3</xref><xref ref-type="fig" rid="F4">, 4</xref></tp:nomenclature><tp:treatment-sec sec-type="type material" id="SECID0EQAAG"><title>Type material.</title><p><bold><italic>Holotype</italic></bold> ♂: Thailand, Nan Province, Na Noi District, Tham Chetawan, <named-content xmlns:xlink="http://www.w3.org/1999/xlink" content-type="dwc:verbatimCoordinates" xlink:type="simple"><named-content content-type="geo-json" specific-use="{&#34;type&#34;:&#34;Point&#34;,&#34;coordinates&#34;:[100.578611,18.273889]}" id="NCID0E5AAG" xlink:type="simple">18°16'26"N, 100°34'43"E</named-content></named-content>; 520 m a.s.l., 18.05.2018, S. Jantarit leg.; <named-content xmlns:xlink="http://www.w3.org/1999/xlink" content-type="dwc:institutional_code" xlink:type="simple">CUMZ</named-content>-CAM169. <bold><italic>Paratypes</italic></bold>: 5 ♂, 5 ♀: same locality as holotype; <named-content xmlns:xlink="http://www.w3.org/1999/xlink" content-type="dwc:institutional_code" xlink:type="simple">CUMZ</named-content>-CAM169; 1 ♂, 1 ♀: same locality as holotype; <named-content xmlns:xlink="http://www.w3.org/1999/xlink" content-type="dwc:institutional_code" xlink:type="simple">ZMUM</named-content>; 1 ♂, 1 ♀: same locality as holotype; <named-content xmlns:xlink="http://www.w3.org/1999/xlink" content-type="dwc:institutional_code" xlink:type="simple">NHM-PSU</named-content>; 1 ♂, 3 juv.: same Province, Na Muen District, Tham La-ong, <named-content xmlns:xlink="http://www.w3.org/1999/xlink" content-type="dwc:verbatimCoordinates" xlink:type="simple"><named-content content-type="geo-json" specific-use="{&#34;type&#34;:&#34;Point&#34;,&#34;coordinates&#34;:[100.581944,18.238333]}" id="NCID0E4BAG" xlink:type="simple">18°14'18"N, 100°34'55"E</named-content></named-content>, 648 m a.s.l., 18.05.2018, S. Jantarit leg.; <named-content xmlns:xlink="http://www.w3.org/1999/xlink" content-type="dwc:institutional_code" xlink:type="simple">CUMZ</named-content>-CAM170; 3 ♂, 2 ♀: Phrae Province, Rong Kwang District, Tham Pha Phrai Wan, <named-content xmlns:xlink="http://www.w3.org/1999/xlink" content-type="dwc:verbatimCoordinates" xlink:type="simple"><named-content content-type="geo-json" specific-use="{&#34;type&#34;:&#34;Point&#34;,&#34;coordinates&#34;:[100.469444,18.421667]}" id="NCID0EKCAG" xlink:type="simple">18°25'18"N, 100°28'10"E</named-content></named-content>, 419 m a.s.l., 17.05.2019, S. Jantarit leg.; <named-content xmlns:xlink="http://www.w3.org/1999/xlink" content-type="dwc:institutional_code" xlink:type="simple">CUMZ</named-content>-CAM166.</p></tp:treatment-sec><tp:treatment-sec sec-type="Name" id="SECID0EUCAG"><title>Name.</title><p>The species is so named to honour Mr. Rueangrit Promdam, a carcinologist and researcher at the Princess Maha Chakri Sirindhorn Natural History Museum of Prince of Songkla University (<named-content xmlns:xlink="http://www.w3.org/1999/xlink" content-type="dwc:institutional_code" xlink:type="simple">NHM-PSU</named-content>), who is interested in cave fauna in the country and who has collected many millipedes, including this new species, from various Thai caves.</p></tp:treatment-sec><tp:treatment-sec sec-type="diagnosis" id="SECID0E6CAG"><title>Diagnosis.</title><p>This new species seems to be particularly similar to <italic><tp:taxon-name><tp:taxon-name-part taxon-name-part-type="genus" reg="Glyphiulus">G.</tp:taxon-name-part><tp:taxon-name-part taxon-name-part-type="species" reg="subbedosae">subbedosae</tp:taxon-name-part></tp:taxon-name></italic> Likhitrakarn, Golovatch &amp; Panha, 2017, from Laos (<xref ref-type="bibr" rid="B17">Likhitrakarn et al. 2017</xref>), with which it shares the following diagnostic characters: body size, colour pattern and unique carinotaxic formulae, coupled with certain anterior and posterior gonopod structural details. It differs from <italic><tp:taxon-name><tp:taxon-name-part taxon-name-part-type="genus" reg="Glyphiulus">G.</tp:taxon-name-part><tp:taxon-name-part taxon-name-part-type="species" reg="subbedosae">subbedosae</tp:taxon-name-part></tp:taxon-name></italic> primarily by a uniformly yellow collum (Fig. <xref ref-type="fig" rid="F3">3A–C</xref>) (vs. its anterior half darker) and the median and lateral parts of the posterior gonopod coxite with 10–12 strong setae (Fig. <xref ref-type="fig" rid="F4">4K</xref>) (vs. six strong setae), coupled with the anterior gonopod coxosternum being moderately microsetose in the anterior and medial parts on the caudal face (Fig. <xref ref-type="fig" rid="F4">4H</xref>) (vs. only in medial part).</p></tp:treatment-sec><tp:treatment-sec sec-type="description" id="SECID0ELEAG"><title>Description.</title><p>Length of holotype, 21.8 mm; adult paratypes 14.5–18.4 (♂) or 14.2–24.3 mm long (♀), juveniles 6.5–12.3 mm long; midbody rings round in cross-section (Fig. <xref ref-type="fig" rid="F5">5L</xref>), their width (horizontal diameter) and height (vertical diameter) being similar; width in holotype, 0.9 mm; in paratypes, 0.7–1.0 (♂), 0.8–1.1 (♀) or 0.5–0.7 mm (juveniles).</p><p>Coloration in alcohol (Fig. <xref ref-type="fig" rid="F3">3</xref>), after three years of preservation, uniformly red-yellownish to grey-brown, dorsal crests and porosteles usually dark brownish (Fig. <xref ref-type="fig" rid="F3">3A, B, D, E, H</xref>). Head, collum, antennae and venter yellowish to pallid (Fig. <xref ref-type="fig" rid="F3">3A, C, E–G, I</xref>). Eyes blackish to brownish (Fig. <xref ref-type="fig" rid="F3">3A, C</xref>).</p><p>Body with 58p+1a+T rings (♂ holotype); paratypes with 35–58p+1–2a+T (♂), 39–51p+1–3a+T (♀) or 25–35+2–5a+T (juveniles). Eye patches transversely ovoid, each composed of 8–13 blackish, rather flat ocelli in three or four irregular longitudinal rows (Fig. <xref ref-type="fig" rid="F3">3A</xref>). Antennae short and clavate (Figs <xref ref-type="fig" rid="F3">3A, C</xref>, <xref ref-type="fig" rid="F4">4A</xref>), extending past ring 3 laterally, antennomeres 5 and 6 each with a small distoventral group or corolla of bacilliform sensilla (Fig. <xref ref-type="fig" rid="F4">4A</xref>). Gnathochilarium with a clearly separated promentum (Fig. <xref ref-type="fig" rid="F4">4B</xref>).</p><p>In width, head = ring 4 = 5 &lt; 6 &lt; 7 &lt; 3 &lt; midbody rings (close to 8<sup>th</sup> to 10<sup>th</sup>) &lt; 2 &lt; collum; body abruptly tapering towards telson on a few posteriormost rings (Fig. <xref ref-type="fig" rid="F3">3B</xref>). Postcollar constriction very evident (Fig. <xref ref-type="fig" rid="F3">3B</xref>).</p><p>Collum nearly smooth, carinotaxic formula 1–6+7a+pc+ma (Fig. <xref ref-type="fig" rid="F3">3A–C</xref>), with 7+7 longitudinal crests starting from anterior edge, but both median crests interrupted in about caudal 2/3–3/4, being replaced there by similar 1+1+1 crests.</p><p>Following metaterga similarly strongly crested (Fig. <xref ref-type="fig" rid="F3">3A, B, D–H</xref>), especially from ring 5 on, whence porosteles commence (Fig. <xref ref-type="fig" rid="F3">3A, B</xref>), smaller tubercles in their stead on legless rings in front of telson due to loss of ozopores (Fig. <xref ref-type="fig" rid="F3">3G, H</xref>). Porosteles large, conical, round, directed caudolaterad, wider than high. Midway metatergal crests on ring 5 distinctly divided into two at about 1/3 metatergal height, each half evident and well rounded, nearly undivided small tubercles in their stead in legless rings in front of telson (Fig. <xref ref-type="fig" rid="F3">3G, H</xref>). Carinotaxic formulae 3+I/i+3/3+I/i+3 on rings 2–4, as well as on the last one or two leg-bearing, and on legless rings (Fig. <xref ref-type="fig" rid="F3">3A, B, G, H</xref>); midbody rings showing mostly dorsal crests distinctly divided into two at about 1/3 metatergal height, each half rather evident and well rounded (carinotaxic formulae 3/3+I/i+4/3+I/i+3/3) and sharper, especially so lateral crests (Fig. <xref ref-type="fig" rid="F3">3D, E</xref>).</p><p>Tegument rather smooth, dull throughout (Fig. <xref ref-type="fig" rid="F3">3A, B, D, E, G, H</xref>). Fine longitudinal striations in front of stricture between pro- and metazonae, remaining surface of prozonae very delicately shagreened (Fig. <xref ref-type="fig" rid="F3">3D, E</xref>). Metatergal setae absent. Rings 2 and 3 each with long pleural flaps (Fig. <xref ref-type="fig" rid="F3">3A</xref>). Epiproct (Fig. <xref ref-type="fig" rid="F3">3G, I</xref>) simple, regularly rounded caudally, faintly convex medially. Paraprocts regularly convex, each with premarginal sulci medially and a row of sparse setae at medial margin (Fig. <xref ref-type="fig" rid="F3">3I</xref>). Hypoproct transversely bean-shaped, slightly concave caudally, with 1+1 strongly separated setae near caudal margin (Fig. <xref ref-type="fig" rid="F3">3I</xref>).</p><p>Ventral flaps behind gonopod aperture on ♂ ring 7 distinguishable as low swellings forming a bare transverse ridge.</p><p>Legs rather short, on midbody rings about half the length of ring height (Figs <xref ref-type="fig" rid="F3">3A, C, E–G</xref>, <xref ref-type="fig" rid="F4">4G</xref>). Claw at base with an evident accessory spine about 1/3–1/4 the length of main claw (Fig. <xref ref-type="fig" rid="F4">4G</xref>).</p><p>♂ legs 1 highly characteristic (Fig. <xref ref-type="fig" rid="F4">4C, D</xref>) in being very strongly reduced, represented only by a sternum devoid of any median or paramedian structures, but carrying 1+1 strongly separated prongs, both evidently curved posteriad and bearing several strong setae, and rudimentary, 1-segmented leg vestiges at base on caudal face (Fig. <xref ref-type="fig" rid="F4">4C, D</xref>).</p><p>♂ legs 2 nearly normal (Figs <xref ref-type="fig" rid="F4">4E</xref>), prefemur somewhat reduced only anteriorly; penes broad, oblong-subtrapeziform, each with 3–5 strong setae distolaterally (Fig. <xref ref-type="fig" rid="F4">4E</xref>).</p><p>♂ legs 3 modified in having coxa especially slender and elongate (Fig. <xref ref-type="fig" rid="F4">4F</xref>).</p><p>Anterior gonopods (Fig. <xref ref-type="fig" rid="F4">4H, J</xref>) with a typical shield-like coxosternum, the latter moderately microsetose in anterior and medial parts on caudal face (Fig. <xref ref-type="fig" rid="F4">4H</xref>), with a high, digitiform, apicomesal process (d). Telopodite rather small, movable, 1-segmented, lateral in position, with two or three strong apical setae and a field of microsetae at base (Fig. <xref ref-type="fig" rid="F4">4H</xref>), moderately higher than adjacent lateral corner of coxosternum.</p><p>Posterior gonopods (Fig. <xref ref-type="fig" rid="F4">4J, K</xref>) compact, broadly subquadrate, micropapillate medially on oral face; coxite medio-apically with a long, plumose, apical flagellum (f) with evident spikes paramedially (Fig. <xref ref-type="fig" rid="F4">4J, K</xref>); lamelliform lobe (l) high, subquadrate, membranous, wrinkled frontolaterally, with an apical field of coniform microsetae laterally (Fig. <xref ref-type="fig" rid="F4">4K</xref>); each mediolateral part of coxite with 10–12 strong and curved setae (Fig. <xref ref-type="fig" rid="F4">4K</xref>).</p></tp:treatment-sec><tp:treatment-sec sec-type="remarks" id="SECID0EOKAG"><title>Remarks.</title><p>The <italic><tp:taxon-name><tp:taxon-name-part taxon-name-part-type="genus" reg="Glyphiulus"/><tp:taxon-name-part taxon-name-part-type="species" reg="granulatus">granulatus</tp:taxon-name-part></tp:taxon-name></italic>-group currently encompasses 36 described species, including our new species (<xref ref-type="bibr" rid="B7">Golovatch et al. 2007a</xref>, <xref ref-type="bibr" rid="B10">2011a</xref>; <xref ref-type="bibr" rid="B17">Likhitrakarn et al. 2017</xref>; <xref ref-type="bibr" rid="B20">Liu and Wynne 2019</xref>). The new species is the fifth in this group to be reported from Thailand.</p><p>Three populations have been collected inside caves, with the longest distance of about 25 air-km between the collecting localities, and all show similar morphological characters as described above. <italic><tp:taxon-name><tp:taxon-name-part taxon-name-part-type="genus" reg="Glyphiulus">Glyphiulus</tp:taxon-name-part><tp:taxon-name-part taxon-name-part-type="species" reg="promdami">promdami</tp:taxon-name-part></tp:taxon-name></italic> sp. nov. fails to show any morphological adaptations to cave life and is considered here as a troglophilic species. It appears to have a rather narrow distribution, but has been found in a wide range of cave environments from the twilight (Tham Chetawan) to the dark and deep zones of the caves (all three caves). The temperature in the caves where the species was collected ranged between 24.2 and 29.8 °C, while the relative humidity was 70–94%. All populations were found to be quite large and associated with bat guano.</p><fig id="F3" position="float" orientation="portrait"><object-id xmlns:xlink="http://www.w3.org/1999/xlink" content-type="arpha" xlink:type="simple">C54CC545-2F09-5E91-B2C9-B8360A4D7C07</object-id><label>Figure 3.</label><caption><p><italic><tp:taxon-name><tp:taxon-name-part taxon-name-part-type="genus" reg="Glyphiulus">Glyphiulus</tp:taxon-name-part><tp:taxon-name-part taxon-name-part-type="species" reg="promdami">promdami</tp:taxon-name-part></tp:taxon-name></italic> sp. nov., ♂ paratype <bold>A–C</bold> anterior part of body, lateral, dorsal and ventral views, respectively <bold>D, E</bold> midbody rings, dorsal and lateral views, respectively <bold>F</bold> cross-section of a midbody ring <bold>G–I</bold> posterior part of body, lateral, dorsal and ventral views, respectively.</p></caption><graphic xmlns:xlink="http://www.w3.org/1999/xlink" xlink:href="zookeys-1056-173-g003.jpg" position="float" orientation="portrait" xlink:type="simple" id="oo_579909.jpg"><uri content-type="original_file" xlink:type="simple">https://binary.pensoft.net/fig/579909</uri></graphic></fig><fig id="F4" position="float" orientation="portrait"><object-id xmlns:xlink="http://www.w3.org/1999/xlink" content-type="arpha" xlink:type="simple">B8D652A8-C63E-524D-A3DE-93E5411E715C</object-id><label>Figure 4.</label><caption><p><italic><tp:taxon-name><tp:taxon-name-part taxon-name-part-type="genus" reg="Glyphiulus">Glyphiulus</tp:taxon-name-part><tp:taxon-name-part taxon-name-part-type="species" reg="promdami">promdami</tp:taxon-name-part></tp:taxon-name></italic> sp. nov., ♂ holotype <bold>A</bold> antenna, lateral view <bold>B</bold> gnathochilarium, ventral view <bold>C, D</bold> legs 1, oral and caudal views, respectively <bold>E</bold> legs 2, caudal view <bold>F</bold> leg 3, caudal view <bold>G</bold> midbody leg <bold>H, I</bold> anterior gonopods, caudal and oral views, respectively <bold>J, K</bold> posterior gonopods, oral and caudal views, respectively. Abbreviations: <bold>d</bold> apicomesal processes, <bold>f</bold> flagellum process, <bold>l</bold> lamelliform lobe. Scale bar: 0.1 mm.</p></caption><graphic xmlns:xlink="http://www.w3.org/1999/xlink" xlink:href="zookeys-1056-173-g004.jpg" position="float" orientation="portrait" xlink:type="simple" id="oo_579910.jpg"><uri content-type="original_file" xlink:type="simple">https://binary.pensoft.net/fig/579910</uri></graphic></fig></tp:treatment-sec><tp:treatment-sec><!--Section generated to contain objects referenced in tp:taxon-treatment.--><fig id="F5" position="float" orientation="portrait"><object-id xmlns:xlink="http://www.w3.org/1999/xlink" content-type="arpha" xlink:type="simple">95555346-D90C-54E0-B466-7DB1CBCBF344</object-id><label>Figure 5.</label><caption><p>Distribution of <italic><tp:taxon-name><tp:taxon-name-part taxon-name-part-type="genus" reg="Glyphiulus">Glyphiulus</tp:taxon-name-part></tp:taxon-name></italic> species in Thailand (seven species): Open diamond: <italic><tp:taxon-name><tp:taxon-name-part taxon-name-part-type="genus" reg="Glyphiulus">Glyphiulus</tp:taxon-name-part><tp:taxon-name-part taxon-name-part-type="species" reg="sattaa">sattaa</tp:taxon-name-part></tp:taxon-name></italic> Golovatch, Geoffroy, Mauriès &amp; VandenSpiegel, 2011; Inverted filled triangle: <italic><tp:taxon-name><tp:taxon-name-part taxon-name-part-type="genus" reg="Glyphiulus">Glyphiulus</tp:taxon-name-part><tp:taxon-name-part taxon-name-part-type="species" reg="longus">longus</tp:taxon-name-part></tp:taxon-name></italic> sp. nov.; Filled triangle: <italic><tp:taxon-name><tp:taxon-name-part taxon-name-part-type="genus" reg="Glyphiulus">Glyphiulus</tp:taxon-name-part><tp:taxon-name-part taxon-name-part-type="species" reg="siamensis">siamensis</tp:taxon-name-part></tp:taxon-name></italic> Mauriès, 1983; Open circle: <italic><tp:taxon-name><tp:taxon-name-part taxon-name-part-type="genus" reg="Glyphiulus">Glyphiulus</tp:taxon-name-part><tp:taxon-name-part taxon-name-part-type="species" reg="promdami">promdami</tp:taxon-name-part></tp:taxon-name></italic> sp. nov.; Inverted open triangle: <italic><tp:taxon-name><tp:taxon-name-part taxon-name-part-type="genus" reg="Glyphiulus">Glyphiulus</tp:taxon-name-part><tp:taxon-name-part taxon-name-part-type="species" reg="duangdee">duangdee</tp:taxon-name-part></tp:taxon-name></italic> Golovatch, Geoffroy, Mauriès &amp; VandenSpiegel, 2011; Filled circle: <italic><tp:taxon-name><tp:taxon-name-part taxon-name-part-type="genus" reg="Glyphiulus">Glyphiulus</tp:taxon-name-part><tp:taxon-name-part taxon-name-part-type="species" reg="mongkon">mongkon</tp:taxon-name-part></tp:taxon-name></italic> Golovatch, Geoffroy, Mauriès &amp; VandenSpiegel, 2011; Filled square: <italic><tp:taxon-name><tp:taxon-name-part taxon-name-part-type="genus" reg="Glyphiulus">Glyphiulus</tp:taxon-name-part><tp:taxon-name-part taxon-name-part-type="species" reg="maidtreejit">maidtreejit</tp:taxon-name-part></tp:taxon-name></italic> Golovatch, Geoffroy, Mauriès &amp; VandenSpiegel, 2011.</p></caption><graphic xmlns:xlink="http://www.w3.org/1999/xlink" xlink:href="zookeys-1056-173-g005.jpg" position="float" orientation="portrait" xlink:type="simple" id="oo_579911.jpg"><uri content-type="original_file" xlink:type="simple">https://binary.pensoft.net/fig/579911</uri></graphic></fig></tp:treatment-sec><ref-list><ref id="B17"><mixed-citation xmlns:xlink="http://www.w3.org/1999/xlink" xlink:type="simple"><person-group><name name-style="western"><surname>Likhitrakarn</surname><given-names>N</given-names></name><name name-style="western"><surname>Golovatch</surname><given-names>SI</given-names></name><name name-style="western"><surname>Inkhavilay</surname><given-names>K</given-names></name><name name-style="western"><surname>Sutcharit</surname><given-names>C</given-names></name><name name-style="western"><surname>Srisonchai</surname><given-names>R</given-names></name><name name-style="western"><surname>Panha</surname><given-names>S</given-names></name></person-group> (<year>2017</year>) <article-title>Two new species of the millipede genus <italic><tp:taxon-name><tp:taxon-name-part taxon-name-part-type="genus">Glyphiulus</tp:taxon-name-part></tp:taxon-name></italic> Gervais, 1847 from Laos (<tp:taxon-name><tp:taxon-name-part taxon-name-part-type="class">Diplopoda</tp:taxon-name-part></tp:taxon-name>, <tp:taxon-name><tp:taxon-name-part taxon-name-part-type="order">Spirostreptida</tp:taxon-name-part></tp:taxon-name>, <tp:taxon-name><tp:taxon-name-part taxon-name-part-type="family">Cambalopsidae</tp:taxon-name-part></tp:taxon-name>).</article-title><source>ZooKeys</source><volume>722</volume>: <fpage>1</fpage>–<lpage>18</lpage>. <ext-link xlink:type="simple" ext-link-type="doi" xlink:href="10.3897/zookeys.722.21192">https://doi.org/10.3897/zookeys.722.21192</ext-link></mixed-citation></ref><ref id="B7"><mixed-citation xmlns:xlink="http://www.w3.org/1999/xlink" xlink:type="simple"><person-group><name name-style="western"><surname>Golovatch</surname><given-names>SI</given-names></name><name name-style="western"><surname>Geoffroy</surname><given-names>JJ</given-names></name><name name-style="western"><surname>Mauriès</surname><given-names>JP</given-names></name><name name-style="western"><surname>VandenSpiegel</surname><given-names>D</given-names></name></person-group> (<year>2007a</year>) <article-title>Review of the millipede genus <italic><tp:taxon-name><tp:taxon-name-part taxon-name-part-type="genus">Glyphiulus</tp:taxon-name-part></tp:taxon-name></italic> Gervais, 1847, with descriptions of new species from Southeast Asia (<tp:taxon-name><tp:taxon-name-part taxon-name-part-type="class">Diplopoda</tp:taxon-name-part></tp:taxon-name>, <tp:taxon-name><tp:taxon-name-part taxon-name-part-type="order">Spirostreptida</tp:taxon-name-part></tp:taxon-name>, <tp:taxon-name><tp:taxon-name-part taxon-name-part-type="family">Cambalopsidae</tp:taxon-name-part></tp:taxon-name>). Part 1: the <italic><tp:taxon-name><tp:taxon-name-part taxon-name-part-type="genus"/><tp:taxon-name-part taxon-name-part-type="species">granulatus</tp:taxon-name-part></tp:taxon-name></italic>-group.</article-title><source>Zoosystema</source><volume>29</volume>(<issue>1</issue>): <fpage>7</fpage>–<lpage>49</lpage>.</mixed-citation></ref><ref id="B10"><mixed-citation xmlns:xlink="http://www.w3.org/1999/xlink" xlink:type="simple"><person-group><name name-style="western"><surname>Golovatch</surname><given-names>SI</given-names></name><name name-style="western"><surname>Geoffroy</surname><given-names>JJ</given-names></name><name name-style="western"><surname>Mauriès</surname><given-names>JP</given-names></name><name name-style="western"><surname>VandenSpiegel</surname><given-names>D</given-names></name></person-group> (<year>2011a</year>) <article-title>New species of the millipede genus <italic><tp:taxon-name><tp:taxon-name-part taxon-name-part-type="genus">Glyphiulus</tp:taxon-name-part></tp:taxon-name></italic> Gervais, 1847 from the <italic><tp:taxon-name><tp:taxon-name-part taxon-name-part-type="genus"/><tp:taxon-name-part taxon-name-part-type="species">granulatus</tp:taxon-name-part></tp:taxon-name></italic>-group (<tp:taxon-name><tp:taxon-name-part taxon-name-part-type="class">Diplopoda</tp:taxon-name-part></tp:taxon-name>: <tp:taxon-name><tp:taxon-name-part taxon-name-part-type="order">Spirostreptida</tp:taxon-name-part></tp:taxon-name>: <tp:taxon-name><tp:taxon-name-part taxon-name-part-type="family">Cambalopsidae</tp:taxon-name-part></tp:taxon-name>).</article-title><source><tp:taxon-name><tp:taxon-name-part taxon-name-part-type="phylum">Arthropoda</tp:taxon-name-part></tp:taxon-name> Selecta</source><volume>20</volume>(<issue>2</issue>): <fpage>65</fpage>–<lpage>114</lpage>. <ext-link xlink:type="simple" ext-link-type="uri" xlink:href="http://kmkjournals.com/journals/AS/AS_Index_Volumes/AS_20/AS_20_2_065_114_Golovatch_et_al">http://kmkjournals.com/journals/AS/AS_Index_Volumes/AS_20/AS_20_2_065_114_Golovatch_et_al</ext-link></mixed-citation></ref><ref id="B20"><mixed-citation xmlns:xlink="http://www.w3.org/1999/xlink" xlink:type="simple"><person-group><name name-style="western"><surname>Liu</surname><given-names>W</given-names></name><name name-style="western"><surname>Wynne</surname><given-names>JJ</given-names></name></person-group> (<year>2019</year>) <article-title>Cave millipede diversity with the description of six new species from Guangxi, China.</article-title><source>Subterranean Biology</source><volume>30</volume>: <fpage>57</fpage>–<lpage>94</lpage>. <ext-link xlink:type="simple" ext-link-type="doi" xlink:href="10.3897/subtbiol.30.35559">https://doi.org/10.3897/subtbiol.30.35559</ext-link></mixed-citation></ref></ref-list></tp:taxon-treatment>
